# Supplementary material for: A new genus and three new species of noctuid moths from western United States of America and Mexico (Lepidoptera, Noctuidae, Noctuinae, Eriopygini)
Source: Zookeys. 2018 Oct 8;(788):183–99. doi: 10.3897/zookeys.788.26068 (PMC6189230; doi:10.3897/zookeys.788.26068)
Supplement: XML Treatment for Rhabdorthodes petersoni [file zookeys.788.26068-treatment4.xml]

<!DOCTYPE tp:taxon-treatment
  PUBLIC "-//TaxonX//DTD Taxonomic Treatment Publishing DTD v0 20100105//EN" "tax-treatment-NSO.dtd">
<tp:taxon-treatment xmlns:tp="http://www.plazi.org/taxpub"><tp:treatment-meta><kwd-group><label>Taxon classification</label><kwd><named-content xmlns:xlink="http://www.w3.org/1999/xlink" content-type="kingdom">Animalia</named-content></kwd><kwd><named-content xmlns:xlink="http://www.w3.org/1999/xlink" content-type="order">Lepidoptera</named-content></kwd><kwd><named-content xmlns:xlink="http://www.w3.org/1999/xlink" content-type="family">Noctuidae</named-content></kwd></kwd-group><mixed-citation publication-type="journal"><person-group><name><surname>Crabo</surname><given-names>Lars G.</given-names></name></person-group><article-title>A new genus and three new species of noctuid moths from western United States of America and Mexico (<tp:taxon-name><tp:taxon-name-part taxon-name-part-type="order">Lepidoptera</tp:taxon-name-part></tp:taxon-name>, <tp:taxon-name><tp:taxon-name-part taxon-name-part-type="family">Noctuidae</tp:taxon-name-part></tp:taxon-name>, <tp:taxon-name><tp:taxon-name-part taxon-name-part-type="subfamily">Noctuinae</tp:taxon-name-part></tp:taxon-name>, <tp:taxon-name><tp:taxon-name-part taxon-name-part-type="tribe">Eriopygini</tp:taxon-name-part></tp:taxon-name>)</article-title><source>Zookeys</source><day>8</day><month>10</month><year>2018</year><volume>2018</volume><issue>788</issue><fpage>183</fpage><lpage>199</lpage><pub-id pub-id-type="doi">10.3897/zookeys.788.26068</pub-id></mixed-citation></tp:treatment-meta><tp:nomenclature><tp:taxon-name>
              <tp:taxon-name-part taxon-name-part-type="genus" reg="Rhabdorthodes">Rhabdorthodes</tp:taxon-name-part>
              <tp:taxon-name-part taxon-name-part-type="species" reg="petersoni">petersoni</tp:taxon-name-part>
              <object-id xmlns:xlink="http://www.w3.org/1999/xlink" content-type="zoobank" xlink:type="simple">http://zoobank.org/D5809F65-2F03-495F-AA72-037AABAD6498</object-id>
            </tp:taxon-name><tp:taxon-status xmlns:xlink="http://www.w3.org/1999/xlink" xlink:type="simple">sp. n.</tp:taxon-status><xref ref-type="fig" rid="F1">Figs 6</xref><xref ref-type="fig" rid="F2">, 9</xref><xref ref-type="fig" rid="F3">, 12</xref><xref ref-type="fig" rid="F4">, 15</xref><xref ref-type="fig" rid="F5">, 16</xref></tp:nomenclature><tp:treatment-sec sec-type="type locality" id="SECID0EVJAG"><title>Type locality.</title><p>Mexico: Nuevo Léon: Cerro Potosi, 3139 m.</p></tp:treatment-sec><tp:treatment-sec sec-type="type material" id="SECID0E1JAG"><title>Type material.</title><p><bold>Holotype, male.</bold> Mexico: N.[uevo] L.[éon], Cerro Potosi, 10,300’ [3139 m], 15–16 VII 1963, H. &amp; A. Howden. / Genitalia <named-content xmlns:xlink="http://www.w3.org/1999/xlink" content-type="dwc:institutional_code" xlink:type="simple">CNC</named-content> slide No. 16495 / Specimen ID CNCLEP 00140417. <named-content xmlns:xlink="http://www.w3.org/1999/xlink" content-type="dwc:institutional_code" xlink:type="simple">CNC</named-content>. <bold>Paratype</bold>. Female. Same data as holotype / Genitalia <named-content xmlns:xlink="http://www.w3.org/1999/xlink" content-type="dwc:institutional_code" xlink:type="simple">CNC</named-content> slide 17438 female. <named-content xmlns:xlink="http://www.w3.org/1999/xlink" content-type="dwc:institutional_code" xlink:type="simple">CNC</named-content>.</p></tp:treatment-sec><tp:treatment-sec sec-type="diagnosis" id="SECID0EYKAG"><title>Diagnosis.</title><p>This moth is nearly identical to the other Mexican species, <italic><tp:taxon-name><tp:taxon-name-part taxon-name-part-type="genus" reg="Rhabdorthodes">R.</tp:taxon-name-part><tp:taxon-name-part taxon-name-part-type="species" reg="durango">durango</tp:taxon-name-part></tp:taxon-name></italic>. Both Mexican species are more strongly patterned on the forewing than <italic><tp:taxon-name><tp:taxon-name-part taxon-name-part-type="genus" reg="Rhabdorthodes">R.</tp:taxon-name-part><tp:taxon-name-part taxon-name-part-type="species" reg="pattersoni">pattersoni</tp:taxon-name-part></tp:taxon-name></italic>, with stronger black markings and more vivid yellow filling of lines and stigmata. This yellow color is slightly more orange in <italic><tp:taxon-name><tp:taxon-name-part taxon-name-part-type="genus" reg="Rhabdorthodes">R.</tp:taxon-name-part><tp:taxon-name-part taxon-name-part-type="species" reg="petersoni">petersoni</tp:taxon-name-part></tp:taxon-name></italic> than in <italic><tp:taxon-name><tp:taxon-name-part taxon-name-part-type="genus" reg="Rhabdorthodes">R.</tp:taxon-name-part><tp:taxon-name-part taxon-name-part-type="species" reg="durango">durango</tp:taxon-name-part></tp:taxon-name></italic>. Definitive diagnosis requires examination of the genitalia, although the moths can most easily be identified by locality. <italic><tp:taxon-name><tp:taxon-name-part taxon-name-part-type="genus" reg="Rhabdorthodes">Rhabdorthodes</tp:taxon-name-part><tp:taxon-name-part taxon-name-part-type="species" reg="petersoni">petersoni</tp:taxon-name-part></tp:taxon-name></italic> flies in the Sierra Madre Oriental and <italic><tp:taxon-name><tp:taxon-name-part taxon-name-part-type="genus" reg="Rhabdorthodes">R.</tp:taxon-name-part><tp:taxon-name-part taxon-name-part-type="species" reg="durango">durango</tp:taxon-name-part></tp:taxon-name></italic> occurs in the Sierra Madre Occidental.</p><p>The base of the ampulla of the clasper of <italic><tp:taxon-name><tp:taxon-name-part taxon-name-part-type="genus" reg="Rhabdorthodes">R.</tp:taxon-name-part><tp:taxon-name-part taxon-name-part-type="species" reg="petersoni">petersoni</tp:taxon-name-part></tp:taxon-name></italic> is oriented perpendicular to the dorsal valve, whereas those of the other two species are directed basad. The ventral process of the clasper is thinner and less strongly curved than in <italic><tp:taxon-name><tp:taxon-name-part taxon-name-part-type="genus" reg="Rhabdorthodes">R.</tp:taxon-name-part><tp:taxon-name-part taxon-name-part-type="species" reg="durango">durango</tp:taxon-name-part></tp:taxon-name></italic>, and there is no significant dorsal process between the ampulla and ventral process. Together, the ampulla and ventral clasper process give the impression of an open lobster claw in <italic><tp:taxon-name><tp:taxon-name-part taxon-name-part-type="genus" reg="Rhabdorthodes">R.</tp:taxon-name-part><tp:taxon-name-part taxon-name-part-type="species" reg="petersoni">petersoni</tp:taxon-name-part></tp:taxon-name></italic>.</p><p>The <italic><tp:taxon-name><tp:taxon-name-part taxon-name-part-type="genus" reg="Rhabdorthodes">R.</tp:taxon-name-part><tp:taxon-name-part taxon-name-part-type="species" reg="petersoni">petersoni</tp:taxon-name-part></tp:taxon-name></italic> female is the only species in the genus that has a deep transverse sulcus across the ventrolateral part of sternite A7 (Figure <xref ref-type="fig" rid="F4">15</xref>).</p></tp:treatment-sec><tp:treatment-sec sec-type="description" id="SECID0EUOAG"><title>Description.</title><p><bold>Adults.</bold><italic>Head.</italic> Male antenna width 4 × shaft; dorsal scales dark gray brown, scattered off-white on basal ⅓. Labial palpus proximal segments scales gray brown, scattered off-white; distal segment pale tipped gray brown. Frons gray brown; dorsal head scales hair like gray brown, pale tipped forked gray brown.</p><p><italic>Thorax.</italic> Scales similar to head, slightly paler posteriorly; appearing uniform gray-brown, weak pale collar edge. <italic>Wings</italic>: Forewing length: 13.0 mm (male), 13.5 mm (female). Dorsum purplish dark gray-brown, costa black-brown, costa spots dark ochre; basal, antemedial, and postmedial lines double, black and dark gray, filling paler brown-gray; basal line scalloped, incomplete; antemedial line irregular, pointed basad on veins, perpendicular to wing; medial line faint, dark, evident costa to medial reniform stigma; postmedial line indistinct, scalloped, black inner component and pale filling most evident; subterminal line sinuous, pale ochre, strongest between veins, preceded by dark shade forming black wedges opposite cell and in fold; terminal line intervenal dark gray triangles; fringe ground color, base pale, thin; claviform stigma small, black, filling pale, brassy; orbicular stigma nearly round, moderately large (fused to claviform stigma in PT), black, filling slightly paler than line filling, central ocellus weak; reniform stigma moderately large, weakly kidney shaped, black, filling orange ochre peripherally, gray brown centrally. Hindwing: Dorsum dull medium fuscous, slightly paler on basal ½; veins and indistinct discal spot barely darker; terminal line thin, black; fringe gray, base luteous, edge light gray.</p><!--PageBreak--><p><italic>Male genitalia</italic> (Figure <xref ref-type="fig" rid="F2">9</xref>): Uncus length 1 × juxta height. Juxta height 3.3 × width, rod 1.2 × height. Valve length 6 × width, base widest in genus, segment distal to clasper thin, straight; cucullus, very weak, rounded; sacculus length 0.5 × and width 0.8 × valve; clasper thick, expanded distal part 1 × valve width, right larger than left, mesial surface spinulose, dorsum lacking process other than ampulla, ventral process long, curved slightly dorsad, claw shaped; ampulla base at dorsal valve ⅔ from base to apex, base broad, perpendicular to valve, curved 180° distad; digitus weak. Phallus and vesica as in genus description; vesica diverticulum slightly smaller than in the other species.</p><p><italic>Female genitalia</italic> (Figs <xref ref-type="fig" rid="F3">12</xref>, <xref ref-type="fig" rid="F4">15</xref>): Posterolateral sternite A7 bisected by transverse sulcus, deepest laterally; posterior margin strongly concave, nearly semicircular. Papilla <!--PageBreak-->analis, segment A8, and bursa copulatrix as in genus description; ostium bursae leathery without median cleft.</p></tp:treatment-sec><tp:treatment-sec sec-type="etymology" id="SECID0E2PAG"><title>Etymology.</title><p>I am pleased to name this moth for Merrill Peterson of Bellingham, Washington in recognition of his work on the Pacific Northwest Moths website (<ext-link xmlns:xlink="http://www.w3.org/1999/xlink" xlink:type="simple" ext-link-type="uri" xlink:href="http://pnwmoths.biol.wwu.edu">http://pnwmoths.biol.wwu.edu</ext-link>). This site is a well-illustrated interactive guide to the moths of the northwestern United States and British Columbia, Canada.</p></tp:treatment-sec><tp:treatment-sec sec-type="distribution" id="SECID0EGQAG"><title>Distribution and ecology.</title><p><italic><tp:taxon-name><tp:taxon-name-part taxon-name-part-type="genus" reg="Rhabdorthodes">Rhabdorthodes</tp:taxon-name-part><tp:taxon-name-part taxon-name-part-type="species" reg="petersoni">petersoni</tp:taxon-name-part></tp:taxon-name></italic> is known only from the type locality at 3150 meters on Cerro Potosi, the highest peak in the Sierra Madre Oriental, Mexico (Figure <xref ref-type="fig" rid="F5">16</xref>). The habitat is unknown, although it is most likely forest. Both known specimens were collected in mid-July. The early stages are unknown.</p></tp:treatment-sec><tp:treatment-sec sec-type="remarks" id="SECID0E2QAG"><title>Remarks.</title><p>This species was found by J. Donald Lafontaine amongst unsorted Mexican material at the <named-content xmlns:xlink="http://www.w3.org/1999/xlink" content-type="dwc:institutional_code" xlink:type="simple">CNC</named-content>. Although this moth is only known from Mexico it could conceivably occur in western Texas, particularly in the Davis and Chisos mountains. These ranges are the northernmost extension of the Sierra Madre Oriental.</p><fig id="F5" position="float" orientation="portrait"><label>Figure 16.</label><caption><p>Distribution of examined material of <italic><tp:taxon-name><tp:taxon-name-part taxon-name-part-type="genus" reg="Rhabdorthodes">Rhabdorthodes</tp:taxon-name-part></tp:taxon-name></italic> in North America. <italic><tp:taxon-name><tp:taxon-name-part taxon-name-part-type="genus" reg="Rhabdorthodes">R.</tp:taxon-name-part><tp:taxon-name-part taxon-name-part-type="species" reg="pattersoni">pattersoni</tp:taxon-name-part></tp:taxon-name></italic> (yellow), <italic><tp:taxon-name><tp:taxon-name-part taxon-name-part-type="genus" reg="Rhabdorthodes">R.</tp:taxon-name-part><tp:taxon-name-part taxon-name-part-type="species" reg="durango">durango</tp:taxon-name-part></tp:taxon-name></italic> (red), <italic><tp:taxon-name><tp:taxon-name-part taxon-name-part-type="genus" reg="Rhabdorthodes">R.</tp:taxon-name-part><tp:taxon-name-part taxon-name-part-type="species" reg="petersoni">petersoni</tp:taxon-name-part></tp:taxon-name></italic> (blue).</p></caption><graphic xmlns:xlink="http://www.w3.org/1999/xlink" xlink:href="zookeys-788-183-g005.jpg" position="float" orientation="portrait" xlink:type="simple" id="oo_233467.jpg"/></fig></tp:treatment-sec><tp:treatment-sec><!--Section generated to contain objects referenced in tp:taxon-treatment.--><fig id="F1" position="float" orientation="portrait"><label>Figures 1–6.</label><caption><p><italic><tp:taxon-name><tp:taxon-name-part taxon-name-part-type="genus" reg="Rhabdorthodes">Rhabdorthodes</tp:taxon-name-part></tp:taxon-name></italic> adults <bold>1</bold><italic><tp:taxon-name><tp:taxon-name-part taxon-name-part-type="genus" reg="Rhabdorthodes">R.</tp:taxon-name-part><tp:taxon-name-part taxon-name-part-type="species" reg="pattersoni">pattersoni</tp:taxon-name-part></tp:taxon-name></italic>, holotype male, USA, Colorado, Clear Creek County, Doolittle Ranch, Mt. Evans <bold>2</bold><italic><tp:taxon-name><tp:taxon-name-part taxon-name-part-type="genus" reg="Rhabdorthodes">R.</tp:taxon-name-part><tp:taxon-name-part taxon-name-part-type="species" reg="pattersoni">pattersoni</tp:taxon-name-part></tp:taxon-name></italic>, paratype male, USA, Colorado, Teller County, Florissant, 5.6 km SW <bold>3</bold><italic><tp:taxon-name><tp:taxon-name-part taxon-name-part-type="genus" reg="Rhabdorthodes">R.</tp:taxon-name-part><tp:taxon-name-part taxon-name-part-type="species" reg="pattersoni">pattersoni</tp:taxon-name-part></tp:taxon-name></italic>, paratype male, USA, Utah, Sanpete County, Ephraim, 12.9 km E <bold>4</bold><italic><tp:taxon-name><tp:taxon-name-part taxon-name-part-type="genus" reg="Rhabdorthodes">R.</tp:taxon-name-part><tp:taxon-name-part taxon-name-part-type="species" reg="pattersoni">pattersoni</tp:taxon-name-part></tp:taxon-name></italic>, paratype female, USA, Colorado, Archuleta County, Pagosa Springs <bold>5</bold><italic><tp:taxon-name><tp:taxon-name-part taxon-name-part-type="genus" reg="Rhabdorthodes">R.</tp:taxon-name-part><tp:taxon-name-part taxon-name-part-type="species" reg="durango">durango</tp:taxon-name-part></tp:taxon-name></italic>, holotype male, Mexico, Durango, El Salto <bold>6</bold><italic><tp:taxon-name><tp:taxon-name-part taxon-name-part-type="genus" reg="Rhabdorthodes">R.</tp:taxon-name-part><tp:taxon-name-part taxon-name-part-type="species" reg="petersoni">petersoni</tp:taxon-name-part></tp:taxon-name></italic>, holotype male, Mexico, Nuevo Léon, Cerro Potosi.</p></caption><graphic xmlns:xlink="http://www.w3.org/1999/xlink" xlink:href="zookeys-788-183-g001.jpg" position="float" orientation="portrait" xlink:type="simple" id="oo_233463.jpg"/></fig><fig id="F2" position="float" orientation="portrait"><label>Figures 7–9.</label><caption><p><italic><tp:taxon-name><tp:taxon-name-part taxon-name-part-type="genus" reg="Rhabdorthodes">Rhabdorthodes</tp:taxon-name-part></tp:taxon-name></italic> male genitalia, valves and phalluses with everted vesicas <bold>7</bold><italic><tp:taxon-name><tp:taxon-name-part taxon-name-part-type="genus" reg="Rhabdorthodes">R.</tp:taxon-name-part><tp:taxon-name-part taxon-name-part-type="species" reg="pattersoni">pattersoni</tp:taxon-name-part></tp:taxon-name></italic><bold>8</bold><italic><tp:taxon-name><tp:taxon-name-part taxon-name-part-type="genus" reg="Rhabdorthodes">R.</tp:taxon-name-part><tp:taxon-name-part taxon-name-part-type="species" reg="durango">durango</tp:taxon-name-part></tp:taxon-name></italic><bold>9</bold><italic><tp:taxon-name><tp:taxon-name-part taxon-name-part-type="genus" reg="Rhabdorthodes">R.</tp:taxon-name-part><tp:taxon-name-part taxon-name-part-type="species" reg="petersoni">petersoni</tp:taxon-name-part></tp:taxon-name></italic>.</p></caption><graphic xmlns:xlink="http://www.w3.org/1999/xlink" xlink:href="zookeys-788-183-g002.jpg" position="float" orientation="portrait" xlink:type="simple" id="oo_233464.jpg"/></fig><fig id="F3" position="float" orientation="portrait"><label>Figures 10–12.</label><caption><p><italic><tp:taxon-name><tp:taxon-name-part taxon-name-part-type="genus" reg="Rhabdorthodes">Rhabdorthodes</tp:taxon-name-part></tp:taxon-name></italic> female genitalia <bold>10</bold><italic><tp:taxon-name><tp:taxon-name-part taxon-name-part-type="genus" reg="Rhabdorthodes">R.</tp:taxon-name-part><tp:taxon-name-part taxon-name-part-type="species" reg="pattersoni">pattersoni</tp:taxon-name-part></tp:taxon-name></italic><bold>11</bold><italic><tp:taxon-name><tp:taxon-name-part taxon-name-part-type="genus" reg="Rhabdorthodes">R.</tp:taxon-name-part><tp:taxon-name-part taxon-name-part-type="species" reg="durango">durango</tp:taxon-name-part></tp:taxon-name></italic><bold>12</bold><italic><tp:taxon-name><tp:taxon-name-part taxon-name-part-type="genus" reg="Rhabdorthodes">R.</tp:taxon-name-part><tp:taxon-name-part taxon-name-part-type="species" reg="petersoni">petersoni</tp:taxon-name-part></tp:taxon-name></italic>.</p></caption><graphic xmlns:xlink="http://www.w3.org/1999/xlink" xlink:href="zookeys-788-183-g003.jpg" position="float" orientation="portrait" xlink:type="simple" id="oo_233465.jpg"/></fig><fig id="F4" position="float" orientation="portrait"><label>Figures 13–15.</label><caption><p><italic><tp:taxon-name><tp:taxon-name-part taxon-name-part-type="genus" reg="Rhabdorthodes">Rhabdorthodes</tp:taxon-name-part></tp:taxon-name></italic> females. Distal abdomen (scales removed), left ventrolateral aspect showing sculpted sternite A7. <bold>13</bold><italic><tp:taxon-name><tp:taxon-name-part taxon-name-part-type="genus" reg="Rhabdorthodes">R.</tp:taxon-name-part><tp:taxon-name-part taxon-name-part-type="species" reg="pattersoni">pattersoni</tp:taxon-name-part></tp:taxon-name></italic><bold>14</bold><italic><tp:taxon-name><tp:taxon-name-part taxon-name-part-type="genus" reg="Rhabdorthodes">R.</tp:taxon-name-part><tp:taxon-name-part taxon-name-part-type="species" reg="durango">durango</tp:taxon-name-part></tp:taxon-name></italic><bold>15</bold><italic><tp:taxon-name><tp:taxon-name-part taxon-name-part-type="genus" reg="Rhabdorthodes">R.</tp:taxon-name-part><tp:taxon-name-part taxon-name-part-type="species" reg="petersoni">petersoni</tp:taxon-name-part></tp:taxon-name></italic>.</p></caption><graphic xmlns:xlink="http://www.w3.org/1999/xlink" xlink:href="zookeys-788-183-g004.jpg" position="float" orientation="portrait" xlink:type="simple" id="oo_233466.jpg"/></fig></tp:treatment-sec></tp:taxon-treatment>
